# Supplementary material for: Comprehensive Analyses of Coagulation Parameters in Patients with Vascular Anomalies
Source: Biomolecules. 2022 Dec 8;12(12):1840. doi: 10.3390/biom12121840 (PMC9775116; doi:10.3390/biom12121840)
Supplement: Supplementary file 1 [file biomolecules-12-01840-s001.zip]

Archive with 10 entries (9 files):
- biomolecules-2044384-Supplementary Tables S1 Full data set .xlsx
- biomolecules-2044384-Supplementary Tables S2 Total number of patients and of blood draws.xlsx
- biomolecules-2044384-Supplementary Tables S3 Flow cytometry results.xlsx
- biomolecules-2044384-supplementary-FACS raw data/
- biomolecules-2044384-supplementary-FACS raw data/FACS Pat 41 - 1.xls
- biomolecules-2044384-supplementary-FACS raw data/FACS Pat 41 - 2.xls
- biomolecules-2044384-supplementary-FACS raw data/FACS Pat 45.xls
- biomolecules-2044384-supplementary-FACS raw data/FACS Pat 49.xls
- biomolecules-2044384-supplementary-FACS raw data/FACS Pat 50 - 1.xls
- biomolecules-2044384-supplementary-FACS raw data/FACS Pat 50 - 2.xls
