# Supplementary material for: Comprehensive Analyses of Coagulation Parameters in Patients with Vascular Anomalies
Source: Biomolecules. 2022 Dec 8;12(12):1840. doi: 10.3390/biom12121840 (PMC9775116; doi:10.3390/biom12121840)
Supplement: Supplementary file 1 [file biomolecules-12-01840-s001.zip › biomolecules-2044384-Supplementary Tables S1 Full data set .xlsx]

## Sheet: Patient Characteristics
ID	Sex	Disease	Age at blood draw
1	W	VM	8
2	M	VM	5
			5
3	M	VM	21				Sex	n=	%
			19				Male	42	0.575342
			18				Female	31	0.424658
			17
			17				Age at blood draws	Median	Range	P25	P75
			13				Years	14	0.1 - 67	7	19
			10
4	M	VM	11				Diagnosis	n=	%
			6				VM	30	41.0959
			6				CLA	9	12.3288
			6				AVM	11	15.0685
			6				CM	3	4.10959
5	W	VM	16				Mixed	16	21.9178
6	M	VM	12				Tumor	4	5.47945
			12
			10
7	M	VM	10				Blood draws	Total	Thrombocytes	INR, PTT	D-Dimers	Fibrinogen	vWF	vWF-Multimers	Epinephrin
8	M	VM	9				Patients	73	71	70	64	69	73	73	57
9	W	VM	31				Total	158	146	139	127	124	149	114	101
			30
10	W	VM	33
11	M	VM	12
			11
12	M	VM	19
			17
13	W	VM	25
14	M	VM	12
15	M	VM	26
			19
			18
16	M	VM	21
			17
			17
17	W	VM	1
18	M	VM	15
19	M	VM	6
			5
			5
			5
			3
			3
			2
20	M	VM	17
21	W	VM	17
			16
22	M	VM	28
			25
23	M	VM	11
24	M	VM	23
25	M	VM	15
			13
26	M	VM	22
27	M	VM	15
			14
			14
			11
			9
			7
			7
			7
28	M	VM	31
			31
29	M	VM	12
30	M	VM	0.166667
			0.0833333
			0.0833333
			0.0833333
			0.0833333
31	M	GSD	19
32	W	GSD	42
			41
33	M	GLA	67
34	M	GLA	13
35	W	GLA	43
			43
			42
36	M	GLA	35
37	W	GSD	25
			23
38	W	GLA	18
39	W	GLA	16
			15
40	W	AVM	8
41	W	AVM	16
			16
			15
			15
			15
			15
			14
			14
42	W	AVM	12
43	W	AVM	15
			14
			14
			14
			14
			14
			14
			14
44	M	AVM	29
45	M	AVM	26
			25
46	W	pAVM	42
47	W	AVM	14
48	M	AVM	15
			15
49	M	AVM	51
			51
			51
50	M	AV fistula (PROS)	21
51	M	CM	3
52	M	CM	5
53	W	CM	62
54	W	LVM	1
55	M	PROS	14
56	W	LVM	9
			4
57	M	LVM	11
58	W	LVM	8
			8
59	W	LVM	17
60	W	PROS	6
61	M	LM/VM	20
62	M	PROS	11
			10
63	W	PROS	59
64	W	PROS	10
			9
65	M	PROS	10
			9
66	W	LVM	16
67	M	LVM	31
68	W	PROS	28
69	W	PROS	16
			16
70	W	KHE	11
			8
			8
			7
			7
			7
			7
			6
			6
71	W	Multiple infantile hemangiomas, Aplasia of the Vena cava	3
72	M	KHE	7
			4
			3
			3
			3
			0.75
73	M	Epitheloid hemangioma	20
			15
			12

## Sheet: Plasmatic coagulation
ID	Disease	Age at blood draw		Thrombocytes		Quick	INR	PTT	Fibrinogen mg/dl	D-Dimers mg/l FEU		vWF-Antigen	vWF-Collagenbinding	vWF-CBA/Ag	vWF-Multimers		F VIII activity %
1	VM	8		329		93	1.06	37	211	3.09		0.36	0.45	1.25	normal		48		Patients with INR > 1.2
2	VM	5		343		98	1.01	32	245	1.07											n=	of n=	%
		5		327		100	1	34		0.64		0.48	0.49	1.03	normal		70			VM	4	30	13.3333
3	VM	21		216		88	1.06	27	192	1.08		0.7	0.92	1.32	normal					CLA	1	9	11.1111
		19		170						4.09		0.55	0.48	0.88	normal		93			AVM	0	11	0
		18		185		66	1.18	30	196	3.66		0.56	0.7	1.26			66			CM	0	2	0
		17		190		81	1.09	28	177	1.03		0.48	0.8	1.68			80			Mixed	0	14	0
		17		203		81	1.09	29	169	0.82		0.42	0.38	0.9	normal		55			Tumor	2	4	50
		13		185		75	1.16	30		16		0.9	1.28	1.43	normal
		10		289								0.48	0.78	1.63	normal				PTT prolonged (>40) in 5 samples of 3 patients (2x VM, 1x Tumor)
4	VM	11		308		90	1.08	33	225	3.51		0.57	0.63	1.1	technical issue		64
		6		300		115	0.91	32				0.51	0.76	1.49			75
		6				85	1.09	38	394			0.39	0.34	0.87			66		Fibrinogen <130 mg/dl		n=	of n=	%
		6		305		96	1.03	38				0.31	0.43	1.39			47			VM	3	29	10.3448
		6		393		89		37				0.37	0.57	1.54	normal		59			CLA	0	8	0
5	VM	16		231		96	1.01	35	285	0		0.67	0.76	1.13	normal		78			AVM	0	11	0
6	VM	12		206		82	1.09	30	218	0.2		0.74	0.71	0.96						CM	0	2	0
		12		168		90	1.05	31	225	0.68		0.69	0.71	1.03	normal					Mixed	0	12	0
		10										0.69	0.71	1.04	normal		88			Tumor	2	4	50	(KMP)
7	VM	10		251		86	1.07	29	179	7.31		0.69	0.58	0.84	normal
8	VM	9		346		113	0.95	39				0.75	0.98	1.31	normal		67
9	VM	31		333		110	0.96	25	301	0.89		0.76	0.71	0.94					D-Dimers > 2 mg/l FEU		n=	of n=	%
		30		311		100	1	31	295	0.27		0.77	0.67	0.88	normal					VM	12	29	41.3793
10	VM	33		325		110	0.96	37	290	0.6		0.78	0.82	1.06	normal					CLA	6	9	66.6667
11	VM	12		182		90	1.05	29	198	5.33		0.88	0.93	1.07						AVM	0	10	0
		11		214		92	1.04	30	183	6.16		0.77	0.68	0.88	normal		82			CM	0	1	0
12	VM	19		256		82	1.09	30	191	1.2		1.01	1.12	1.11	normal					Mixed	4	11	36.3636
		17		257		77	1.11	32	163	1.11		0.67	0.95	1.43	normal		80			Tumor	2	3	66.6667	(KMP)
13	VM	25		228		105	0.98	25	270	0		0.91	1.03	1.13	normal
14	VM	12		438		107	0.97	31	248	0.38		0.98	0.88	0.89	normal		110		vWF-Ag < 0.6
15	VM	26										1.27	1.27	1	normal		105			vWF-Ag < 0.6	n=	of n=	%
		19		189		87	1.07	35	151	8		0.88	0.71	0.81	normal					VM	4	30	13.3333
		18		200		76	1.14	33	156	16.44		0.98	1.58	1.61	normal		93			CLA	0	9	0
16	VM	21		252		84	1.08	28	264	0.28		0.99	1.16	1.17	normal					AVM	0	11	0
		17		290		71	1.15	30	240	0.74		0.9	0.97	1.08			102			CM	0	3	0
		17		242		64	1.2	30	214	1.15		1.05	1.09	1.04	normal		96			Mixed	2	16	12.5
17	VM	1		370		104	0.99	32	289	0.35		0.99	1.09	1.1	normal		110			Tumor	1	4	25
18	VM	15		235		90	1.05	33	221	0.69		1.01	1.16	1.15	normal
19	VM	6		146		55	1.33	35	62	>35,2		1.11	0.68	0.62	borderline
		5		191		61	1.25	38	90	22.91		1.09	0.84	0.77	normal
		5		270		84	1.08	25	128	16.11		1.33	1.04	0.78	normal		100		vWF-Ag > 1.5
		5		139		46	1.47	42				1.35	1.27	0.94						vWF-Ag > 1.5	n=	of n=	%
		3		240		80	1.1	30	131	4.8		1.06	1.03	0.97	normal		86			VM	4	30	13.3333
		3		188		62	1.24	34	75	22.66		0.67	0.78	1.16	normal		70			CLA	6	9	66.6667
		2		184		80	1.1	30	90	23.32		0.92	0.91	0.98	normal		96			AVM	1	11	9.09091
20	VM	17		251		105	0.98	28	299	0.34		1.09	1.45	1.34	normal					CM	0	3	0
21	VM	17		375		94	1.03	32	268	1.28		1.14	1.36	1.2						Mixed	3	16	18.75
		16		362		92	1.04	34	235	0.92		1.12	1.29	1.16	normal					Tumor	1	4	25	(in remission)
22	VM	28		317		118	0.93	27	251	0.31		1.31	1.12	0.85	normal
		25		294		115	0.95	24	222	0.48		1.13	0.92	0.81	normal
23	VM	11		239		60	1.26	35	194	4.11		1.25	1.5	1.2	normal				vWF-Multimeres pathological
24	VM	23		250		98	1.01	30	195	0.82		1.28	1.2	0.94	normal					2 KHEs during KMP
25	VM	15		246		105	0.98	34	301	0		0.98	1.14	1.16	normal
		13										1.72	3.06	1.79	normal		54
26	VM	22		260		100	1	26	225	3.36		1.4	1.09	0.78	normal				F8, only when prompted by AVWS or elevated vWF
27	VM	15		166		84	1.08	26	138	16.5		1.76	1.74	0.99					F8 decreased in 2/2 KMP
		14		187		77	1.12	27	121	14.92		1.66	1.34	0.81	normal
		14		192		74	1.14	27	113	13.31		1.48	1.55	1.05			110			F8 elevated >160	n=	of n with elevated vWF=	%
		11		173		82	1.08	29	127	12.73		1.16	1.82	1.57	normal		96			CLA	5	6	83.3333
		9		195		85	1.11	31
		7		205		87	1.08	33		0.8		1.19	1.46	1.23
		7		241		91	1.05	35	179	1.78		1.24	1.59	1.29
		7		179		63	1.26	32				1.6	2.3	1.43	normal		107
28	VM	31		162		100	1	29	301	34.91		1.8	1.6	0.89
		31		151		105	0.98	30	259	7.63		1.5	1.21	0.81	normal
29	VM	12		270		103	0.98	30	356	0.77		1.5	1.54	1.02	normal		145
30	VM	0.166667		165		81	1.12	40	117	17.94		3.59	3.48	0.97	normal
		0.0833333		147		67	1.21	46	90	12.44		1.91	3.28	1.72
		0.0833333		141					72	9.08		1.84	2.94	1.6	normal
		0.0833333		134		70	1.19	62	81	8.14		1.8	2.91	1.62	normal
		0.0833333								18.61		1.57	2.43	1.55	normal		67.8
31	GSD	19		638		92	1.04	31	487	>35,2		1.02	0.83	0.81	normal
32	GSD	42		321		57	1.3	28	188	4.77
		41		329		60	1.27	26	155	3.22		1.18	1.49	1.26	normal		110
33	GLA	67		313		108	0.97	26	290	1.23		1.39	1.28	0.92	normal		140
34	GLA	13		272		77	1.11	30		0.19		1.72	2.81	1.63	normal		170
35	GLA	43		242		108	0.99	24	318	0.86		1.84	1.93	1.05	normal		150
		43		300		103	0.99	24	348	1.66		2.07	2.71	1.31	normal		160
		42		282		108	0.97	24	341	2.67		1.96	2.11	1.08	normal
36	GLA	35		688		77	1.12	31	344	>35,2		2.09	2.03	0.97	normal		188
37	GSD	25		345		71	1.16	30	147	19.58		2.69	1.87	0.69	normal		120
		23		490								2.29	1.62	0.71	normal
38	GLA	18		453		102	1.01	31	230	5.62		2.51	2.04	0.81	normal		190
39	GLA	16		618		105	0.98	35	766	1.19		2.93	2.56	0.87			283
		15		520		98	1.01	36	567	1.16		2.76	2.41	0.88	normal
40	AVM	8		304		97	1.02	32	220			0.67	0.75	1.11	normal		57
41	AVM	16		339		97	1.03	27	230	0.16		0.6	0.76	1.26			115
		16		342		96	1.02	28	225	0.42		0.63	0.86	1.37	normal
		15		315		90	1.05	27	182	0.43		0.73	0.71	0.97
		15		301		100	1	27	259	0.87		0.8	0.93	1.15	normal
		15		298		96	1.02	28	251	0.66		0.73	0.87	1.19
		15		343		96	1.02	26	242	0.74		0.69	0.64	0.93	normal
		14		294								0.81	0.92	1.14
		14		302		92	1.04	29	227	0.8		0.66	0.56	0.85	normal		100
42	AVM	12		330		80	1.09	32	228	0.35		0.83	0.82	0.99	normal
43	AVM	15		153		84	1.07	28	173	0		1.28	1.26	0.99			125
		14		300		90	1.04	29		0							125.6
		14		310		74	1.13	31	320			0.88	1.06	1.21			100
		14		286		93	1.03	28	155	0		0.89	1.27	1.42			78
		14		296		83	1.08	26	137	0
		14		333
		14		229					273
		14		232		88	1.05	29	135	0		0.85	1.06	1.24	normal		108.6
44	AVM	29		203		90	1.05	30	176	0		0.9	1.16	1.29	normal		114.3
45	AVM	26		177		67	1.19	37	324	1.88		1.13	1.15	1.02	normal
		25		169		76	1.13	38	310	1.27		1	1	1
46	pAVM	42		295		105	0.98	25	249	0.75		1.18	1.11	0.94	normal
47	AVM	14		323		88	1.06	33	242	0		1.29	1.2	0.93	normal
48	AVM	15		304		90	1.05	29	231	0		1.36	1.13	0.83
		15		313		82	1.09	31	195	0		1.45	1.04	0.72	normal
49	AVM	51
		51		184		103	0.99	26	268	0		1.78	1.32	0.74	borderline
		51										1.74	1.17	0.68	normal
50	AV-fistula (PROS)	21		218		103	0.99	29	235	1.76		1.13	0.9	0.79	normal
51	CM	3		351		106	0.97	35	288			0.63	0.85	1.35	normal		160
52	CM	5		185								1.24	2.03	1.65	normal
53	CM	62		266		103	0.99	28	245	0.6		1.44	1.73	1.2	normal
54	LVM	1		295		104	0.99	36	212			0.47	0.44	0.94	normal		94
55	PROS	14		257		68	1.18	34	144	0.5		0.49	0.48	0.99	normal
56	LVM	9		236		103	0.99	30	311	1.02		1.02	1.17	1.15	normal
		4		426		111	0.94	29	364	2.33		0.73	0.69	0.96	normal		105
57	LVM	11		266		92	1.04	30	242			0.98	0.87	0.89	normal
58	LVM	8		319		82	1.09	33	165	0.4		1	0.87	0.87
		8		405		86	1.07	34	199	0.5		1	1.03	1.03	normal
59	LVM	17		228		91	1.04	29	296			0.89	1.28	1.44	normal		130
60	PROS	6							225			0.91	1.17	1.29	normal		76
61	LM/VM	20		283		77	1.12	32	274	1.05		0.94	0.88	0.94	normal
62	PROS	11		300		93	1.03	36	362	1.47		1.02	1.12	1.1	normal		90
		10		311		90	1.04	34	326	1.46		1.15	1.15	1	normal		120
63	PROS	59		226		110	0.96	27	238	3.55		1.2	1.18	0.98	normal
64	PROS	10		301		94	1.03	36	238	0.5		1.23	1.38	1.12
		9		364		82	1.09	38	253	0.57		1.19	1.4	1.17	normal		82
65	PROS	10		209		84	1.08	34	322	0.24		1.72	1.43	0.83	normal
		9										0.93	1.14	1.23	normal
66	LVM	16		227		88	1.06	26	156	3.23		1.34	1.59	1.19	normal
67	LVM	31		161		103	0.99	31	313	0		1.65	1.35	0.82	normal
68	PROS	28										1.88	1.53	0.81	normal		135
69	PROS	16		342		92	1.04	33	307	5.24		1.19	1.05	0.88	normal
		16		288		84	1.08	35	197	7.08		1.01	1.29	1.28	normal
70	KHE	11		248		94	1.03	36		2.57		0.61	0.47	0.77
		8		142		89	1.06	37		2.04		0.54	0.43	0.78	borderline		56
		8		101		71	1.18	38		4.2		0.58	0.41	0.7	borderline		41
		7		111		82	1.1	38		3.8		0.35	0.25	0.7	normal		53
		7		206					172	0.65		0.51	0.37	0.74	pathological		73
		7		31		66	1.26	41		6.33		0.53	0.35	0.65	pathological		37
		7		136		81	1.11	39		2.99		0.56	0.39	0.7	pathological		60
		6										0.58	0.55	0.94			61
		6		17		40	1.67	43	50	9.45		0.42	0.31	0.73			37
71	Multiple infantile hemangiomas, Aplasia of the Vena cava	3		332		102	1	32	246			0.66	0.74	1.12	normal		95
72	KHE	7		257		100	1	28	186	0.55		0.93	0.93	1	normal
		4		328		111	0.97	31	363	0.69
		3		368		95	1.02	32	188	0.66		1.23	1.12	0.91			76
		3		494		110	0.97	29	352	1.17		1.24	1.13	0.91			110
		3		410		110	0.96	27	223	1.74		1.11	0.96	0.87	normal		81
		0.75		62		47	1.47	36	56	3.22		0.69	0.32	0.47	pathological		64
73	Epithelioid hemangioma	20		204		88	1.06	28	192	0		1.68	1.43	0.86	normal
		15				100	1.02	27	258	0.22		1.05	0.88	0.84	normal		110
		12		231		89	1.06	31				1.48	1.46	0.98	normal

## Sheet: Thrombocyte aggregation
ID	Disease	Age at blood draw		Thrombocytes	Collagen (2,0 µg/ml)	Ristocetin (1,2 mg/ml)	ADP (4 µmol/l)	ADP (10 µmol/l)	Epinephrin (8 µmol/l)
1	VM	8		329	91	93	70		80
2	VM	5		343	86	92	69		83			Patients with impaired aggregation after stimulation with 8 µmol/l Epinephrin < 70
		5		327									Patients with Epi 8 < 70	n=	of analyzed n =	%
3	VM	21		216	70	74	53	59	49				VM	11	24	45.8333
		19		170									CLA	1	7	14.2857
		18		185	78	74	37	62	32				AVM	5	8	62.5
		17		190									CM	0	3	0
		17		203									Mixed	2	11	18.1818
		13		185	24	22	17	21	10				Tumor	2	4	50
		10		289	71	64			71
4	VM	11		308								Patients with impaired aggregation after stimulation with 4 µmol/l ADP < 70
		6		300	74	78/89								n=	of analyzed n =	%
		6			76	0							VM	19	24	79.1667
		6		305									CLA	5	7	71.4286
		6		393	79	71	61		81				AVM	7	8	87.5
5	VM	16		231									CM	2	3	66.6667
6	VM	12		206	86	89	64		90				Mixed	7	11	63.6364
		12		168	71	73	56	57	63				Tumor	3	4	75
		10
7	VM	10		251	86	90	33	86	84			Patients with impaired aggregation after stimulation with 10 µmol/l ADP < 70
8	VM	9		346										n=	of analyzed n =	%
9	VM	31		333	93	80	54	84	20				VM	6	16	37.5
		30		311	86	90	30	71	16				CLA	0	5	0
10	VM	33		325	96	95	84		92				AVM	4	7	57.1429
11	VM	12		182	92	99	79		89				CM	0	0	---
		11		214	47	70	21	53	57				Mixed	0	5	0
12	VM	19		256	97	97	46	88	93				Tumor	1	3	33.3333
		17		257
13	VM	25		228	88	91	54	89	92			Patients with impaired aggregation after stimulation with 1,2 mg/ml Ristocetin < 70
14	VM	12		438										n=	of analyzed n =	%
15	VM	26											VM	4	24	16.6667
		19		189									CLA	0	7	0
		18		200									AVM	0	8	0
16	VM	21		252	84	88	36	87	88				CM	0	3	0
		17		290	69	72	52		67				Mixed	0	11	0
		17		242									Tumor	1	4	25
17	VM	1		370
18	VM	15		235	94	92	90		93
19	VM	6		146	75	81	20	46	16
		5		191	83	88	46	80	86
		5		270	71	84	26	52	71
		5		139	56	60	16	49	7
		3		240
		3		188
		2		184	75	76	59		12
20	VM	17		251	86	91	38	86	89
21	VM	17		375	79	93	57	91	93
		16		362	82	90	78		61
22	VM	28		317	86	87	50	79	86
		25		294
23	VM	11		239	93	98	70		89
24	VM	23		250	87	98	35	87	96
25	VM	15		246
		13
26	VM	22		260	78	81	32	63	0
27	VM	15		166	90	97	65	80	86
		14		187	86	95	45	68	82
		14		192
		11		173	81	102	44	68	73
		9		195	73	79	60		61
		7		205
		7		241
		7		179	50	52	42		47
28	VM	31		162	84	95	41	76	90
		31		151	80	97	39	76	93
29	VM	12		270	79	98	74		81
30	VM	0.166667		165
		0.0833333		147
		0.0833333		141
		0.0833333		134
		0.0833333			48	70	40		0
31	GSD	19		638	70	96	10	75	0
32	GSD	42		321
		41		329	73	95	40	90	91
33	GLA	67		313	83	88	79		88
34	GLA	13		272
35	GLA	43		242	90	94	92		92
		43		300	66	93	45	74	94
		42		282	90	94	41	83	93
36	GLA	35		688	76	96	74		92
37	GSD	25		345	89	89	43	87	90
		23		490
38	GLA	18		453
39	GLA	16		618	66	90	50	76	92
		15		520	69	92	39	83	84
40	AVM	8		304
41	AVM	16		339	88	90	43	74	79
		16		342	82	95	19	67	0
		15		315	87	91	20	56	0
		15		301	92	95	37	80	80
		15		298	89	94	39	75	79
		15		343	78	89	18	63	0
		14		294	77	83	11	52	0
		14		302
42	AVM	12		330
43	AVM	15		153
		14		300	50	75	32		75
		14		310	72	84	43	67	69
		14		286	90	89	64		80
		14		296	68	90	50		94
		14		333	74	88	47	60	82
		14		229	0	74	48		63
		14		232
44	AVM	29		203
45	AVM	26		177	74	85	53	75	44
		25		169	92	86	72		91
46	pAVM	42		295	97	99	94		95
47	AVM	14		323	82	89	37	86	92
48	AVM	15		304	87	95	39	87	94
		15		313	86	94	32	73	89
49	AVM	51			90	95	42	83	95
		51		184	84	90	31	54	81
		51			40	87	34		61
50	AV-Fistula (PROS)	21		218	10	72	0	45	8
51	CM	3		351	83	102	69		81
52	CM	5		185	72	73	68		74
53	CM	62		266	95	97	94		96
54	LVM	1		295
55	PROS	14		257	89	92	89		87
56	LVM	9		236	96	95	59	85	95
		4		426
57	LVM	11		266	87	90	48	85	89
58	LVM	8		319	84	101	54	83	85
		8		405
59	LVM	17		228
60	PROS	6
61	LM/VM	20		283	93	92	92		94
62	PROS	11		300
		10		311
63	PROS	59		226	73	90	63		93
64	PROS	10		301	94	98	88		86
		9		364
65	PROS	10		209	91	99	49	83	76
		9			60	73	57		54
66	LVM	16		227	90	93	59	74	30
67	LVM	31		161	95	96	62		96
68	PROS	28
69	PROS	16		342	92	94	83		94
		16		288	87	90	86		92
70	KHE	11		248
		8		142	90	85	67		66
		8		101	55	58	39		36
		7		111	59		49		64
		7		206
		7		31
		7		136	56	63	45	53	53
		6
		6		17
71	Multiple infantile hemangiomas, Aplasia of the Vena cava	3		332	92	87	102		74
72	KHE	7		257	83	77	55	80	34
		4		328	86	85	66		74
		3		368	82	99	64		100
		3		494	51	73	40		51
		3		410	68	95	54	72	69
		0.75		22
73	Epithelioid hemangioma	20		204	87	92	51	77	83
		15
		12		231	87	93
