# Supplementary material for: Comprehensive Analyses of Coagulation Parameters in Patients with Vascular Anomalies
Source: Biomolecules. 2022 Dec 8;12(12):1840. doi: 10.3390/biom12121840 (PMC9775116; doi:10.3390/biom12121840)
Supplement: Supplementary file 1 [file biomolecules-12-01840-s001.zip › biomolecules-2044384-Supplementary Tables S2 Total number of patients and of blood draws.xlsx]

## Sheet: Sheet1
Table S2
Blood draws	Total	Platelet counts	INR, PTT	D-Dimers	Fibrinogen	vWF	vWF-Multimers	Platelet aggregometry (Epinephrin 8 µmol)
Patients	73	71	70	64	69	73	73	57
Total	158	146	139	127	124	149	114	101
