# Supplementary material for: Comprehensive Analyses of Coagulation Parameters in Patients with Vascular Anomalies
Source: Biomolecules. 2022 Dec 8;12(12):1840. doi: 10.3390/biom12121840 (PMC9775116; doi:10.3390/biom12121840)
Supplement: Supplementary file 1 [file biomolecules-12-01840-s001.zip › biomolecules-2044384-Supplementary Tables S3 Flow cytometry results.xlsx]

## Sheet: Sheet2
Table S3
41
7 months after Embolisation	CD42a (GP Ib/IX)	normal
	CD42b (GP Ib)	normal
	CD41 (GP IIb/IIIa-complex)	normal
	vWF-binding after Ristocetin-activation	normal
	Fibrinogen-binding after ADP-activation	normal
	CD 62 ( P-Selektin, Alpha-Granulasecretion) after Thrombin-activation	normal
	CD 63 (Delta-Granulasecretion) after Thrombin-activation	slightly reduced expression
1 month Before Embolisation	CD42a (GP Ib/IX)	normal
	CD42b (GP Ib)	normal
	CD41 (GP IIb/IIIa-complex)	normal
	vWF-binding after Ristocetin-activation	borderline
	Fibrinogen-binding after ADP-activation	pathologic
	CD 62 ( P-Selektin, Alpha-Granulasecretion) after Thrombin-activation	normal
	CD 63 (Delta-Granulasecretion) after Thrombin-activation	pathologic
45
	CD42a (GP Ib/IX)	normal
	CD42b (GP Ib)	normal
	CD41 (GP IIb/IIIa-complex)	normal
	vWF-binding after Ristocetin-activation	borderline
	Fibrinogen-binding after ADP-activation	normal
	CD 62 ( P-Selektin, Alpha-Granulasecretion) after Thrombin-activation	borderline / pathologic
	CD 63 (Delta-Granulasecretion) after Thrombin-activation	pathologic
49
after multiple embolisations	CD42a (GP Ib/IX)	normal
	CD42b (GP Ib)	normal
	CD41 (GP IIb/IIIa-complex)	normal
	vWF-binding after Ristocetin-activation	borderline
	Fibrinogen-binding after ADP-activation	normal
	CD 62 ( P-Selektin, Alpha-Granulasecretion) after Thrombin-activation	normal
	CD 63 (Delta-Granulasecretion) after Thrombin-activation	normal
50
9 months after closure of the fistua	CD42a (GP Ib/IX)	normal
	CD42b (GP Ib)	normal
	CD41 (GP IIb/IIIa-complex)	normal
	vWF-binding after Ristocetin-activation	normal
	Fibrinogen-binding after ADP-activation	slightly reduced expression
	CD 62 ( P-Selektin, Alpha-Granulasecretion) after Thrombin-activation	normal
	CD 63 (Delta-Granulasecretion) after Thrombin-activation	pathologic
Before closure of the AV-fistula	CD42a (GP Ib/IX)	normal
	CD42b (GP Ib)	normal
	CD41 (GP IIb/IIIa-complex)	normal
	vWF-binding after Ristocetin-activation	borderline / pathologic
	Fibrinogen-binding after ADP-activation	pathologic
	CD 62 ( P-Selektin, Alpha-Granulasecretion) after Thrombin-activation	borderline / pathologic
	CD 63 (Delta-Granulasecretion) after Thrombin-activation	borderline / pathologic
