# Supplementary material for: Comprehensive Analyses of Coagulation Parameters in Patients with Vascular Anomalies
Source: Biomolecules. 2022 Dec 8;12(12):1840. doi: 10.3390/biom12121840 (PMC9775116; doi:10.3390/biom12121840)
Supplement: Supplementary file 1 [file biomolecules-12-01840-s001.zip › biomolecules-2044384-supplementary-FACS raw data/FACS Pat 41 - 1.xls]

## Sheet: RistovWF
FACS Pat. 41 - 1
Thrombozytenfacsanalyse: vWF-Anbindung nach Ristocetinaktivierung
Ristocetin mg/ml		Pat. 41 - 1	Kontr. norm.
0		136	143
0.2		178	162
0.3		213	266
0.5		235	340
0.75		292	330
1		350	353
Medianwerte log

## Sheet: FibADP
FACS Pat. 41 - 1
Thrombozytenfacsanalyse: Fibrinogenanbindung n. ADP-Aktivierung
ADP µmol/l		Pat. 41 - 1	Kontr. norm.
0		255	240
0.25		284	340
0.75		328	421
2		384	433
Medianwerte log

## Sheet: log62Thr
FACS Pat. 41 - 1
Thrombozytenfacsanalyse: CD 62 (P-Selektin, Alpha-Granulasekretion n. Thrombinakt.)
Thrombin U/ml		Pat. 41 - 1	Kontr. norm.
IgG 0,00		63	55
0		81	73
0.05		96	104
0.1		130	170
0.2		233	233
0.5		251	252
1		275	276
Medianwerte log ohne IgG-Korr.
Aktivierungszeit 4 Min.

## Sheet: log63Thr
FACS Pat. 41 - 1
Thrombozytenfacsanalyse: CD 63 n. Thrombinaktivierung (Delta-Granulasekretion)
Thrombin U/ml		Pat. 41 - 1	Kontr. norm.
IgG 0,00		57	60
0		87	122
0.05		110	150
0.1		130	235
0.2		209	275
0.5		260	300
1		250	292
Medianwerte log ohne IgG-Korr.
Aktivierungszeit 4 Min.

## Sheet: 41,42ab
Ergebnisse der Thrombozyten FACS Analyse
CD 42a ( GP Ib/IX- Komplex ) quant:			Kontrolle	Pat. 41 - 1
		IgG	73	76
		Mittelwert	503	525
CD 42b ( GP Ib einzeln ) quant:			Kontrolle	Pat. 41 - 1
		IgG	21	25
		Mittelwert	336	352
CD 41 ( GP IIb/IIIa- Komplex ) qunat:			Kontrolle	Pat. 41 - 1
		IgG	70	69
		Mittelwert	535	545

## Sheet: CD62 Lin
FACS Pat. 41 - 1
Thrombozytenfacsanalyse: CD 62 n. Thrombinaktivierung (P-Selektin n. Thrombinakt.)
		LIN			LOG
Thrombin U/ml		Pat. 41 - 1	Kontr. norm.		Pat. 41 - 1	Kontr. Norm.
IgG 0,00		1.76236	1.64		63	55
0		0.309722	0.288219		81	73
0.05		0.609017	0.908297		96	104
0.1		1.45732	2.97384		130	170
0.2		6.36887	6.49123		233	233
0.5		7.79788	8.00662		251	252
1		10.1013	10.3309		275	276
Medianwerte log	lin
Aktivierungszeit 4 Min.

## Sheet: CD63 lin
FACS Pat. 41 - 1
Thrombozytenfacsanalyse: CD 63 n. Thrombinaktivierung (Delta-Granulasekretion)
		LIN			LOG
Thrombin U/ml		Pat. 41 - 1	Kontr. norm.		Pat. 41 - 1	Kontr. Norm.
IgG 0,00		1.66977	1.71544		57	60
0		0.517206	1.2807		87	122
0.05		1.01983	2.13879		110	150
0.1		1.54991	6.56339		130	235
0.2		4.88272	10.1482		209	275
0.5		8.69656	13.1396		260	300
1		7.80487	12.1083		250	292
Medianwerte log	lin
Aktivierungszeit 4 Min.
