# Supplementary material for: Comprehensive Analyses of Coagulation Parameters in Patients with Vascular Anomalies
Source: Biomolecules. 2022 Dec 8;12(12):1840. doi: 10.3390/biom12121840 (PMC9775116; doi:10.3390/biom12121840)
Supplement: Supplementary file 1 [file biomolecules-12-01840-s001.zip › biomolecules-2044384-supplementary-FACS raw data/FACS Pat 41 - 2.xls]

## Sheet: RistovWF
FACS Pat. 41 - 2
Thrombozytenfacsanalyse: vWF-Anbindung nach Ristocetinaktivierung
Ristocetin mg/ml		Pat. 41 - 2	Kontr. norm.
0		136	152
0.2		184	186
0.3		246	237
0.5		259	261
0.75		376	326
1		389	366
Medianwerte log

## Sheet: FibADP
FACS Pat. 41 - 2
Thrombozytenfacsanalyse: Fibrinogenanbindung n. ADP-Aktivierung
ADP µmol/l		Pat. 41 - 2	Kontr. norm.
0		225	203
0.25		286	319
0.75		333	395
2		408	433
Medianwerte log

## Sheet: log62Thr
FACS Pat. 41 - 2
Thrombozytenfacsanalyse: CD 62 (P-Selektin, Alpha-Granulasekretion n. Thrombinakt.)
Thrombin U/ml		Pat. 41 - 2	Kontr. norm.
IgG 0,00		84	79
0		105	88
0.05		142	159
0.1		234	220
0.2		278	252
0.5		280	277
1		303	291
Medianwerte log ohne IgG-Korr.
Aktivierungszeit 4 Min.

## Sheet: log63Thr
FACS Pat. 41 - 2
Thrombozytenfacsanalyse: CD 63 n. Thrombinaktivierung (Delta-Granulasekretion)
Thrombin U/ml		Pat. 41 - 2	Kontr. norm.
IgG 0,00		79	77
0		110	131
0.05		158	151
0.1		257	277
0.2		266	289
0.5		270	294
1		250	295
Medianwerte log ohne IgG-Korr.
Aktivierungszeit 4 Min.

## Sheet: 41,42ab
Ergebnisse der Thrombozyten FACS Analyse
CD 42a ( GP Ib/IX- Komplex ) quant:			Kontrolle	Pat. 41 - 2
		IgG	79	76
		Mittelwert	524	539
CD 42b ( GP Ib einzeln ) quant:			Kontrolle	Pat. 41 - 2
		IgG	39	38
		Mittelwert	349	375
CD 41 ( GP IIb/IIIa- Komplex ) qunat:			Kontrolle	Pat. 41 - 2
		IgG	77	82
		Mittelwert	514	529

## Sheet: CD62 Lin
FACS Pat. 41 - 2
Thrombozytenfacsanalyse: CD 62 n. Thrombinaktivierung (P-Selektin n. Thrombinakt.)
		LIN			LOG
Thrombin U/ml		Pat. 41 - 2	Kontr. norm.		Pat. 41 - 2	Kontr. Norm.
IgG 0,00		2.12875	2.03514		84	79
0		0.442569	0.171597		105	88
0.05		1.45789	2.14407		142	159
0.1		6.07594	5.1988		234	220
0.2		10.0594	7.61148		278	252
0.5		10.2806	10.0439		280	277
1		13.1326	11.6648		303	291
Medianwerte log	lin
Aktivierungszeit 4 Min.

## Sheet: CD63 lin
FACS Pat. 41 - 2
Thrombozytenfacsanalyse: CD 63 n. Thrombinaktivierung (Delta-Granulasekretion)
		LIN			LOG
Thrombin U/ml		Pat. 41 - 2	Kontr. norm.		Pat. 41 - 2	Kontr. Norm.
IgG 0,00		2.03514	1.99885		79	77
0		0.654461	1.24991		110	131
0.05		2.10665	1.8902		158	151
0.1		8.05521	10.0802		257	277
0.2		8.906	11.4568		266	289
0.5		9.30681	12.0758		270	294
1		7.4395	12.203		250	295
Medianwerte log	lin
Aktivierungszeit 4 Min.
