# Supplementary material for: Comprehensive Analyses of Coagulation Parameters in Patients with Vascular Anomalies
Source: Biomolecules. 2022 Dec 8;12(12):1840. doi: 10.3390/biom12121840 (PMC9775116; doi:10.3390/biom12121840)
Supplement: Supplementary file 1 [file biomolecules-12-01840-s001.zip › biomolecules-2044384-supplementary-FACS raw data/FACS Pat 45.xls]

## Sheet: RistovWF
FACS Pat 45
Thrombozytenfacsanalyse: vWF-Anbindung nach Ristocetinaktivierung
Ristocetin mg/ml		Pat 45	Kontr. norm.
0		132	170
0.2		177	234
0.3		193	242
0.5		284	422
0.75		407	444
1		435	456
Medianwerte log

## Sheet: FibADP
FACS Pat 45
Thrombozytenfacsanalyse: Fibrinogenanbindung n. ADP-Aktivierung
ADP µmol/l		Pat 45	Kontr. norm.
0		210	217
0.25		317	346
0.75		391	411
2		429	432
Medianwerte log

## Sheet: log62Thr
FACS Pat 45
Thrombozytenfacsanalyse: CD 62 (P-Selektin, Alpha-Granulasekretion n. Thrombinakt.)
Thrombin U/ml		Pat 45	Kontr. norm.
IgG 0,00		74	74
0		80	88
0.05		95	156
0.1		174	243
0.2		194	240
0.5		205	259
1		233	254
Medianwerte log ohne IgG-Korr.
Aktivierungszeit 4 Min.

## Sheet: log63Thr
FACS Pat 45
Thrombozytenfacsanalyse: CD 63 n. Thrombinaktivierung (Delta-Granulasekretion)
Thrombin U/ml		Pat 45	Kontr. norm.
IgG 0,00		66	71
0		103	118
0.05		106	166
0.1		171	269
0.2		224	267
0.5		234	297
1		247	290
Medianwerte log ohne IgG-Korr.
Aktivierungszeit 4 Min.

## Sheet: 41,42ab
Ergebnisse der Thrombozyten FACS Analyse
CD 42a ( GP Ib/IX- Komplex ) quant:			Kontrolle	Pat 45
		IgG	76	59
		Mittelwert	485	494
CD 42b ( GP Ib einzeln ) quant:			Kontrolle	Pat 45
		IgG	26	33
		Mittelwert	345	328
CD 41 ( GP IIb/IIIa- Komplex ) qunat:			Kontrolle	Pat 45
		IgG	69	56
		Mittelwert	514	492

## Sheet: CD62 Lin
FACS Pat 45
Thrombozytenfacsanalyse: CD 62 n. Thrombinaktivierung (P-Selektin n. Thrombinakt.)
		LIN			LOG
Thrombin U/ml		Pat 45	Kontr. norm.		Pat 45	Kontr. Norm.
IgG 0,00		1.94564	1.94564		74	74
0		0.107885	0.261094		80	88
0.05		0.4045	2.1223		95	156
0.1		2.83722	6.95085		174	243
0.2		3.77985	6.714		194	240
0.5		4.37529	8.32787		205	259
1		6.18559	7.87608		233	254
Medianwerte log	lin
Aktivierungszeit 4 Min.

## Sheet: CD63 lin
FACS Pat 45
Thrombozytenfacsanalyse: CD 63 n. Thrombinaktivierung (Delta-Granulasekretion)
		LIN			LOG
Thrombin U/ml		Pat 45	Kontr. norm.		Pat 45	Kontr. Norm.
IgG 0,00		1.81056	1.89384		66	71
0		0.714921	0.996422		103	118
0.05		0.783994	2.55695		106	166
0.1		2.84497	9.34654		171	269
0.2		5.68838	9.14615		224	267
0.5		6.39414	12.5658		234	297
1		7.41184	11.6834		247	290
Medianwerte log	lin
Aktivierungszeit 4 Min.
