# Supplementary material for: Comprehensive Analyses of Coagulation Parameters in Patients with Vascular Anomalies
Source: Biomolecules. 2022 Dec 8;12(12):1840. doi: 10.3390/biom12121840 (PMC9775116; doi:10.3390/biom12121840)
Supplement: Supplementary file 1 [file biomolecules-12-01840-s001.zip › biomolecules-2044384-supplementary-FACS raw data/FACS Pat 49.xls]

## Sheet: RistovWF
FACS Pat 49
Thrombozytenfacsanalyse: vWF-Anbindung nach Ristocetinaktivierung
Ristocetin mg/ml		Pat 49	Kontr. norm.
0		133	138
0.2		158	185
0.3		191	255
0.5		226	340
0.75		315	347
1		241	339
Medianwerte log

## Sheet: FibADP
FACS Pat 49
Thrombozytenfacsanalyse: Fibrinogenanbindung n. ADP-Aktivierung
ADP µmol/l		Pat 49	Kontr. norm.
0		253	264
0.25		303	340
0.75		386	415
2		422	437
Medianwerte log

## Sheet: log62Thr
FACS Pat 49
Thrombozytenfacsanalyse: CD 62 (P-Selektin, Alpha-Granulasekretion n. Thrombinakt.)
Thrombin U/ml		Pat 49	Kontr. norm.
IgG 0,00		65	65
0		86	92
0.05		140	143
0.1		142	167
0.2		198	203
0.5		217	210
1		221	230
Medianwerte log ohne IgG-Korr.
Aktivierungszeit 4 Min.

## Sheet: log63Thr
FACS Pat 49
Thrombozytenfacsanalyse: CD 63 n. Thrombinaktivierung (Delta-Granulasekretion)
Thrombin U/ml		Pat 49	Kontr. norm.
IgG 0,00		65	65
0		105	111
0.05		144	180
0.1		170	196
0.2		205	241
0.5		242	259
1		264	262
Medianwerte log ohne IgG-Korr.
Aktivierungszeit 4 Min.

## Sheet: 41,42ab
Ergebnisse der Thrombozyten FACS Analyse
CD 42a ( GP Ib/IX- Komplex ) quant:			Kontrolle	Pat 49
		IgG	59	64
		Mittelwert	477	489
CD 42b ( GP Ib einzeln ) quant:			Kontrolle	Pat 49
		IgG	25	28
		Mittelwert	325	328
CD 41 ( GP IIb/IIIa- Komplex ) qunat:			Kontrolle	Pat 49
		IgG	59	60
		Mittelwert	504	506

## Sheet: CD62 Lin
FACS Pat 49
Thrombozytenfacsanalyse: CD 62 n. Thrombinaktivierung (P-Selektin n. Thrombinakt.)
		LIN			LOG
Thrombin U/ml		Pat 49	Kontr. norm.		Pat 49	Kontr. Norm.
IgG 0,00		1.79435	1.79435		65	65
0		0.373046	0.493227		86	92
0.05		1.72835	1.8247		140	143
0.1		1.79229	2.69666		142	167
0.2		4.14088	4.4139		198	203
0.5		5.24701	4.81734		217	210
1		5.50495	6.12041		221	230
Medianwerte log	lin
Aktivierungszeit 4 Min.

## Sheet: CD63 lin
FACS Pat 49
Thrombozytenfacsanalyse: CD 63 n. Thrombinaktivierung (Delta-Granulasekretion)
		LIN			LOG
Thrombin U/ml		Pat 49	Kontr. norm.		Pat 49	Kontr. Norm.
IgG 0,00		1.79435	1.79435		65	65
0		0.776974	0.919553		105	111
0.05		1.8574	3.25372		144	180
0.1		2.81949	4.03507		170	196
0.2		4.52659	6.94354		205	241
0.5		7.02248	8.47916		242	259
1		8.95173	8.76015		264	262
Medianwerte log	lin
Aktivierungszeit 4 Min.
