# Supplementary material for: Comprehensive Analyses of Coagulation Parameters in Patients with Vascular Anomalies
Source: Biomolecules. 2022 Dec 8;12(12):1840. doi: 10.3390/biom12121840 (PMC9775116; doi:10.3390/biom12121840)
Supplement: Supplementary file 1 [file biomolecules-12-01840-s001.zip › biomolecules-2044384-supplementary-FACS raw data/FACS Pat 50 - 1.xls]

## Sheet: RistovWF
FACS Pat 50 - 1
Thrombozytenfacsanalyse: vWF-Anbindung nach Ristocetinaktivierung
Ristocetin mg/ml		Pat 50 - 1	Kontr. norm.
0		153	175
0.2		195	204
0.3		225	230
0.5		290	396
0.75		309	429
1		310	384
Medianwerte log

## Sheet: FibADP
FACS Pat 50 - 1
Thrombozytenfacsanalyse: Fibrinogenanbindung n. ADP-Aktivierung
ADP µmol/l		Pat 50 - 1	Kontr. norm.
0		219	249
0.25		244	308
0.75		275	369
2		316	424
Medianwerte log

## Sheet: log62Thr
FACS Pat 50 - 1
Thrombozytenfacsanalyse: CD 62 (P-Selektin, Alpha-Granulasekretion n. Thrombinakt.)
Thrombin U/ml		Pat 50 - 1	Kontr. norm.
IgG 0,00		92	91
0		106	109
0.05		116	136
0.1		168	204
0.2		200	239
0.5		221	248
1		257	280
Medianwerte log ohne IgG-Korr.
Aktivierungszeit 4 Min.

## Sheet: log63Thr
FACS Pat 50 - 1
Thrombozytenfacsanalyse: CD 63 n. Thrombinaktivierung (Delta-Granulasekretion)
Thrombin U/ml		Pat 50 - 1	Kontr. norm.
IgG 0,00		88	88
0		120	127
0.05		133	142
0.1		198	242
0.2		231	292
0.5		279	296
1		279	304
Medianwerte log ohne IgG-Korr.
Aktivierungszeit 4 Min.

## Sheet: 41,42ab
Ergebnisse der Thrombozyten FACS Analyse
CD 42a ( GP Ib/IX- Komplex ) quant:			Kontrolle	Pat 50 - 1
		IgG	85	88
		Mittelwert	533	565
CD 42b ( GP Ib einzeln ) quant:			Kontrolle	Pat 50 - 1
		IgG	45	41
		Mittelwert	372	392
CD 41 ( GP IIb/IIIa- Komplex ) qunat:			Kontrolle	Pat 50 - 1
		IgG	82	88
		Mittelwert	563	564

## Sheet: CD62 Lin
FACS Pat 50 - 1
Thrombozytenfacsanalyse: CD 62 n. Thrombinaktivierung (P-Selektin n. Thrombinakt.)
		LIN			LOG
Thrombin U/ml		Pat 50 - 1	Kontr. norm.		Pat 50 - 1	Kontr. Norm.
IgG 0,00		2.28757	2.26709		92	91
0		0.30698	0.398426		106	109
0.05		0.551163	1.13112		116	136
0.1		2.24401	3.99725		168	204
0.2		3.75539	6.31501		200	239
0.5		5.01173	7.03863		221	248
1		7.80278	10.1423		257	280
Medianwerte log	lin
Aktivierungszeit 4 Min.

## Sheet: CD63 lin
FACS Pat 50 - 1
Thrombozytenfacsanalyse: CD 63 n. Thrombinaktivierung (Delta-Granulasekretion)
		LIN			LOG
Thrombin U/ml		Pat 50 - 1	Kontr. norm.		Pat 50 - 1	Kontr. Norm.
IgG 0,00		2.20673	2.20673		88	88
0		0.735993	0.927228		120	127
0.05		1.10101	1.3799		133	142
0.1		3.7285	6.6101		198	242
0.2		5.77953	11.617		231	292
0.5		10.0915	12.1234		279	296
1		10.0915	13.1925		279	304
Medianwerte log	lin
Aktivierungszeit 4 Min.
