# Supplementary material for: Comprehensive Analyses of Coagulation Parameters in Patients with Vascular Anomalies
Source: Biomolecules. 2022 Dec 8;12(12):1840. doi: 10.3390/biom12121840 (PMC9775116; doi:10.3390/biom12121840)
Supplement: Supplementary file 1 [file biomolecules-12-01840-s001.zip › biomolecules-2044384-supplementary-FACS raw data/FACS Pat 50 - 2.xls]

## Sheet: RistovWF
FACS Pat 50 - 2
Thrombozytenfacsanalyse: vWF-Anbindung nach Ristocetinaktivierung
Ristocetin mg/ml		Pat 50 - 2	Kontr. norm.
0		153	156
0.2		175	189
0.3		187	195
0.5		204	314
0.75		388	395
1		390	364
Medianwerte log

## Sheet: FibADP
FACS Pat 50 - 2
Thrombozytenfacsanalyse: Fibrinogenanbindung n. ADP-Aktivierung
ADP µmol/l		Pat 50 - 2	Kontr. norm.
0		222	220
0.25		256	310
0.75		306	369
2		379	440
Medianwerte log

## Sheet: log62Thr
FACS Pat 50 - 2
Thrombozytenfacsanalyse: CD 62 (P-Selektin, Alpha-Granulasekretion n. Thrombinakt.)
Thrombin U/ml		Pat 50 - 2	Kontr. norm.
IgG 0,00		81	84
0		91	93
0.05		96	108
0.1		149	215
0.2		216	238
0.5		239	257
1		245	253
Medianwerte log ohne IgG-Korr.
Aktivierungszeit 4 Min.

## Sheet: log63Thr
FACS Pat 50 - 2
Thrombozytenfacsanalyse: CD 63 n. Thrombinaktivierung (Delta-Granulasekretion)
Thrombin U/ml		Pat 50 - 2	Kontr. norm.
IgG 0,00		89	75
0		122	115
0.05		116	128
0.1		186	277
0.2		240	291
0.5		291	303
1		300	307
Medianwerte log ohne IgG-Korr.
Aktivierungszeit 4 Min.

## Sheet: 41,42ab
Ergebnisse der Thrombozyten FACS Analyse
CD 42a ( GP Ib/IX- Komplex ) quant:			Kontrolle	Pat 50 - 2
		IgG	75	75
		Mittelwert	510	539
CD 42b ( GP Ib einzeln ) quant:			Kontrolle	Pat 50 - 2
		IgG	135	137
		Mittelwert	469	498
CD 41 ( GP IIb/IIIa- Komplex ) qunat:			Kontrolle	Pat 50 - 2
		IgG	77	76
		Mittelwert	533	536

## Sheet: CD62 Lin
FACS Pat 50 - 2
Thrombozytenfacsanalyse: CD 62 n. Thrombinaktivierung (P-Selektin n. Thrombinakt.)
		LIN			LOG
Thrombin U/ml		Pat 50 - 2	Kontr. norm.		Pat 50 - 2	Kontr. Norm.
IgG 0,00		2.07208	2.12875		81	84
0		0.195011	0.17949		91	93
0.05		0.299295	0.512897		96	108
0.1		1.74764	4.78707		149	215
0.2		4.90623	6.37651		216	238
0.5		6.51002	7.9616		239	257
1		6.9859	7.60502		245	253
Medianwerte log	lin
Aktivierungszeit 4 Min.

## Sheet: CD63 lin
FACS Pat 50 - 2
Thrombozytenfacsanalyse: CD 63 n. Thrombinaktivierung (Delta-Granulasekretion)
		LIN			LOG
Thrombin U/ml		Pat 50 - 2	Kontr. norm.		Pat 50 - 2	Kontr. Norm.
IgG 0,00		2.22667	1.96322		89	75
0		0.769471	0.850099		122	115
0.05		0.612064	1.19906		116	128
0.1		3.10131	10.1158		186	277
0.2		6.43297	11.7367		240	291
0.5		11.4733	13.2982		291	303
1		12.6284	13.8572		300	307
Medianwerte log	lin
Aktivierungszeit 4 Min.
